# Supplementary material for: Facile Synthesis of ZnO/WO3 Nanocomposite Porous Films for High-Performance Gas Sensing of Multiple VOCs
Source: Nanomaterials (Basel). 2023 Feb 15;13(4):733. doi: 10.3390/nano13040733 (PMC9965940; doi:10.3390/nano13040733)
Supplement: Supplementary file 1 [file nanomaterials-13-00733-s001.zip]

Archive with 1 entries (1 files):
- nanomaterials-2176152-supplementary.pdf
